# Supplementary material for: Knowledge Gaps Regarding Overweight and Obesity in Pregnancy: A Cross-Sectional Study Among Polish Women
Source: Nutrients. 2026 Jan 8;18(2):203. doi: 10.3390/nu18020203 (PMC12844759; doi:10.3390/nu18020203)
Supplement: Supplementary file 1 [file nutrients-18-00203-s001.zip]

Archive with 1 entries (1 files):
- nutrients-4066212-supplementary.pdf
